# Supplementary material for: Dysbiosis of the Fecal Microbiota in Cattle Infected with Mycobacterium avium subsp. paratuberculosis
Source: PLoS One. 2016 Aug 5;11(8):e0160353. doi: 10.1371/journal.pone.0160353 (PMC4975387; doi:10.1371/journal.pone.0160353)
Supplement: S1 Table — SEM: Standard error of the mean. p values for the effect of study group ***: P<0.001; **: P<0.01; *: P<0.05. NS: Not significant. NA: Not available. (XLSX) [file pone.0160353.s002.xlsx]

## Sheet: Phylum
Phylum	Mean abundance (%)			Standard error of the mean			p values
	Negative	Exposed	Positive	Negative SEM	Exposed SEM	Positive SEM	Negative-Exposed	Negative-Positive	Negative-Exposed	Negative-Positive
Actinobacteria	0.00108754	0.00231657	0.303207	0.000230814	0.000298207	0.0501559	0.0169223	2.01392e-61	*	***
Bacteroidetes	0.310241	0.331158	0.133578	0.00940888	0.0106508	0.0213831	0.502077	1.92156e-17	NS	***
Cyanobacteria	0.00413584	0.00200324	0.00240057	0.00063563	0.000611014	0.000639741	0.000908264	0.0169089	***	*
Firmicutes	0.658767	0.606882	0.467384	0.00921837	0.0106337	0.0376072	0.120453	3.58699e-09	NS	***
Proteobacteria	0.00409226	0.0029223	0.0560357	0.000514023	0.000390433	0.0286262	0.384556	0.0822339	NS	NS
Spirochaetes	0.002431	0.0319664	0.0128537	0.000317734	0.00411771	0.00276653	1.46169e-23	2.0908e-06	***	***
Tenericutes	0.00792761	0.00689841	0.00494952	0.000744289	0.00073967	0.000751042	0.384556	0.0101884	NS	*
TM7	0.00621292	0.0129558	0.0136236	0.000971937	0.00144267	0.00302461	0.00067508	0.00627645	***	**

## Sheet: Family
Family	Mean abundance (%)			Standard error of the mean			p values
	Negative	Exposed	Positive	Negative SEM	Exposed SEM	Positive SEM	Negative-Exposed	Negative-Positve	Negative-Exposed	Negative-Positve
Actinobacteria;Actinomycetaceae	1.47493e-05	8.85152e-06	0	1.47493e-05	8.85152e-06	0	NA	NA	NA	NA
Actinobacteria;Bifidobacteriaceae	0	0.000377284	0.000698089	0	8.90815e-05	0.000250504	NA	NA	NA	NA
Actinobacteria;Cellulomonadaceae	0	0	6.30546e-05	0	0	4.81564e-05	NA	NA	NA	NA
Actinobacteria;Coriobacteriaceae	0.00105078	0.00190804	0.00192995	0.000222519	0.000265855	0.000444894	0.0156165	0.0733674	*	NS
Actinobacteria;Corynebacteriaceae	0	2.23902e-05	0.000124939	0	2.23902e-05	0.000105068	NA	NA	NA	NA
Actinobacteria;Dietziaceae	0	0	9.36856e-06	0	0	9.36856e-06	NA	NA	NA	NA
Actinobacteria;Micrococcaceae	0	0	0.300146	0	0	0.0504071	NA	NA	NA	NA
Actinobacteria;NA	2.20143e-05	0	0.00023605	2.20143e-05	0	8.14628e-05	NA	NA	NA	NA
Armatimonadetes;NA	0	0	9.13743e-06	0	0	9.13743e-06	NA	NA	NA	NA
Bacteroidetes;[Barnesiellaceae]	0.000767662	0.000992524	0.00039165	0.000183196	0.00012375	0.0002394	NA	NA	NA	NA
Bacteroidetes;[Odoribacteraceae]	0.000911499	0.000199219	9.18555e-05	0.000251306	4.85289e-05	4.89405e-05	NA	NA	NA	NA
Bacteroidetes;[Paraprevotellaceae]	0.0293728	0.0270216	0.011521	0.00133566	0.00166163	0.00294079	0.617099	8.1198e-13	NS	***
Bacteroidetes;Bacteroidaceae	0.0819386	0.0569048	0.00835943	0.00566595	0.0037288	0.00123383	0.00453875	2.5022e-61	**	***
Bacteroidetes;BS11	0.00500162	0.00156946	0.00362859	0.00058466	0.000209051	0.00150582	0.000512132	0.000178924	***	***
Bacteroidetes;Cyclobacteriaceae	1.74749e-05	1.7703e-05	0	1.74749e-05	1.7703e-05	0	NA	NA	NA	NA
Bacteroidetes;Marinilabiaceae	0.000143552	2.77822e-05	0.000764718	5.71655e-05	1.92773e-05	0.000441905	NA	NA	NA	NA
Bacteroidetes;NA	0.0828918	0.123971	0.073475	0.00298108	0.00433678	0.0136907	0.00464055	0.00593354	**	**
Bacteroidetes;p-2534-18B5	0.0111206	0.00664627	0.00187337	0.000954807	0.000845521	0.000562645	0	0	NA	NA
Bacteroidetes;Porphyromonadaceae	0.00435154	0.0065323	0.00112216	0.000567004	0.000841099	0.000195263	0.0803249	1.41152e-09		***
Bacteroidetes;Prevotellaceae	0.00283572	0.0142956	0.00536107	0.000423066	0.00533314	0.00164489	7.00274e-06	0.977994	***	NS
Bacteroidetes;RF16	0.0314949	0.0239171	0.00861404	0.0023724	0.00168646	0.0015644	0.0803249	8.46922e-18	NS	***
Bacteroidetes;Rikenellaceae	0.0537984	0.0448057	0.0126934	0.00215649	0.00170982	0.00170317	0.0786161	1.01532e-44	NS	***
Bacteroidetes;S24-7	0.00559462	0.0242313	0.00567263	0.000942637	0.00123411	0.000769254	5.024e-26	0.94952	***	NS
Bacteroidetes;Sphingobacteriaceae	0	2.58983e-05	9.36856e-06	0	2.58983e-05	9.36856e-06	NA	NA	NA	NA
Chloroflexi;Anaerolinaceae	0	2.06558e-05	0	0	2.06558e-05	0	NA	NA	NA	NA
Chloroflexi;NA	0	1.30463e-05	0	0	1.30463e-05	0	NA	NA	NA	NA
Cyanobacteria;NA	0.00413584	0.00200324	0.00240057	0.00063563	0.000611014	0.000639741	0.000866979	0.0197271	***	*
Elusimicrobia;Elusimicrobiaceae	3.06877e-05	2.2447e-05	9.36856e-06	2.13394e-05	1.57594e-05	9.36856e-06	NA	NA	NA	NA
Elusimicrobia;NA	0	0	3.71173e-05	0	0	2.89733e-05	NA	NA	NA	NA
Fibrobacteres;Fibrobacteraceae	0.000810833	0.000114127	0.00304658	0.000199834	4.34045e-05	0.00147322	NA	NA	NA	NA
Firmicutes;[Mogibacteriaceae]	0.0218425	0.016717	0.0136318	0.00124331	0.00122016	0.00198186	0.07589	0.000109063	NS	***
Firmicutes;Aerococcaceae	0	0	0.0023229	0	0	0.00117949	NA	NA	NA	NA
Firmicutes;Bacillaceae	0.000113464	0.000169308	0.00313115	5.24968e-05	5.0454e-05	0.00167139	NA	NA	NA	NA
Firmicutes;Carnobacteriaceae	0	0	0.0374485	0	0	0.0133974	NA	NA	NA	NA
Firmicutes;Christensenellaceae	0.00367266	0.00138497	0.00144642	0.000448804	0.000190145	0.000380465	1.39746e-05	0.000121172	***	***
Firmicutes;Clostridiaceae	0.00689907	0.0163573	0.0142311	0.000754834	0.00173635	0.00345405	1.08501e-05	0.0188831	***	*
Firmicutes;Dehalobacteriaceae	0.000152653	0.000188895	0.000109658	5.9855e-05	5.61945e-05	7.37994e-05	NA	NA	NA	NA
Firmicutes;Enterococcaceae	0	0.000216199	0.0242248	0	0.000106111	0.013768	NA	NA	NA	NA
Firmicutes;Erysipelotrichaceae	0.0116511	0.00838798	0.0111913	0.000969877	0.000660937	0.00399516	0.0762628	0.0256958	NS	*
Firmicutes;Eubacteriaceae	0.000246072	0.000129854	0.000183224	6.46434e-05	4.72662e-05	6.49642e-05	NA	NA	NA	NA
Firmicutes;Lachnospiraceae	0.128358	0.0972855	0.0603122	0.00513482	0.00501425	0.0106573	0.0607661	2.43264e-11	NS	***
Firmicutes;Lactobacillaceae	0.000152555	0.00098841	0.000719785	0.000101398	0.000501241	0.00023399	NA	NA	NA	NA
Firmicutes;Leuconostocaceae	5.52369e-05	0	0	3.06543e-05	0	0	NA	NA	NA	NA
Firmicutes;NA	0.0981915	0.061679	0.040684	0.00339831	0.00269258	0.00593351	0.000495663	2.61396e-15	***	***
Firmicutes;Paenibacillaceae	1.43266e-05	1.26064e-05	0	1.43266e-05	1.26064e-05	0	NA	NA	NA	NA
Firmicutes;Peptococcaceae	0.00157715	0.000172708	0.000129721	0.000347236	6.18805e-05	8.08223e-05	NA	NA	NA	NA
Firmicutes;Peptostreptococcaceae	0.0036494	0.00543772	0.0059087	0.000667433	0.000792532	0.00170119	0.110372	0.561167	NS	NS
Firmicutes;Planococcaceae	6.25018e-05	1.86768e-05	0.0664859	4.33388e-05	1.32259e-05	0.023647	NA	NA	NA	NA
Firmicutes;Ruminococcaceae	0.377848	0.387352	0.164648	0.0105996	0.00934775	0.0208064	0.744193	1.35245e-22	NS	***
Firmicutes;Staphylococcaceae	0	0	0.00729182	0	0	0.00539332	NA	NA	NA	NA
Firmicutes;Streptococcaceae	0.000347234	0.00209925	0.00508617	0.000182791	0.00045046	0.00250362	NA	NA	NA	NA
Firmicutes;Thermoactinomycetaceae	0	9.68523e-06	0	0	9.68523e-06	0	NA	NA	NA	NA
Firmicutes;Turicibacteraceae	0.00106084	0.00530154	0.00577896	0.000250899	0.00104481	0.00177082	7.00274e-06	0.000267073	***	***
Firmicutes;Veillonellaceae	0.00287332	0.00297349	0.00241862	0.000442603	0.00112019	0.000875579	0.376138	0.0182984	NS	*
Lentisphaerae;Victivallaceae	1.87441e-05	0	0	1.87441e-05	0	0	NA	NA	NA	NA
NA;NA	0.00413161	0.00248498	0.00241217	0.00035928	0.000223019	0.000375689	0.00094033	0.00318552	***	**
Proteobacteria;Acetobacteraceae	0	9.62927e-06	0	0	9.62927e-06	0	NA	NA	NA	NA
Proteobacteria;Alcaligenaceae	0.000269106	9.12551e-05	1.84641e-05	0.000132224	3.96879e-05	1.27086e-05	NA	NA	NA	NA
Proteobacteria;Campylobacteraceae	0	0	9.91921e-05	0	0	5.23847e-05	NA	NA	NA	NA
Proteobacteria;Coxiellaceae	0	9.4007e-06	0	0	9.4007e-06	0	NA	NA	NA	NA
Proteobacteria;Desulfovibrionaceae	0.000685536	0	0.000215956	0.000203668	0	0.000134342	NA	NA	NA	NA
Proteobacteria;Enterobacteriaceae	2.20143e-05	0.000227762	1.72891e-05	2.20143e-05	8.27153e-05	1.72891e-05	NA	NA	NA	NA
Proteobacteria;Moraxellaceae	0	0	0.0540441	0	0	0.0287251	NA	NA	NA	NA
Proteobacteria;NA	0.00304312	0.00198819	0.00143956	0.000413525	0.000340776	0.00057643	0.0635828	0.000544084	NS	***
Proteobacteria;Neisseriaceae	1.65289e-05	0	0	1.65289e-05	0	0	NA	NA	NA	NA
Proteobacteria;Pseudomonadaceae	0	1.21728e-05	0	0	1.21728e-05	0	NA	NA	NA	NA
Proteobacteria;Rhizobiaceae	2.04604e-05	0	0	2.04604e-05	0	0	NA	NA	NA	NA
Proteobacteria;Succinivibrionaceae	3.54946e-05	0.000583887	0.000181323	2.46121e-05	0.000159096	7.84059e-05	NA	NA	NA	NA
Proteobacteria;Xanthomonadaceae	0	0	1.98334e-05	0	0	1.98334e-05	NA	NA	NA	NA
Spirochaetes;NA	0	2.73379e-05	0.000156728	0	1.53459e-05	8.0538e-05	NA	NA	NA	NA
Spirochaetes;Sphaerochaetaceae	0.000121029	4.00541e-05	0.000216519	4.83096e-05	2.27996e-05	9.28038e-05	NA	NA	NA	NA
Spirochaetes;Spirochaetaceae	0.00230997	0.031899	0.0124805	0.000321191	0.00409562	0.00270549	1.69214e-24	1.41632e-06	***	***
SR1;NA	0	0	2.74123e-05	0	0	2.74123e-05	NA	NA	NA	NA
Synergistetes;Dethiosulfovibrionaceae	0	0	3.7012e-05	0	0	2.54756e-05	NA	NA	NA	NA
Synergistetes;NA	0	1.04411e-05	2.74123e-05	0	1.04411e-05	2.74123e-05	NA	NA	NA	NA
Synergistetes;Synergistaceae	0	0	2.74123e-05	0	0	2.74123e-05	NA	NA	NA	NA
Tenericutes;Anaeroplasmataceae	0.00145564	0.00178365	0.000719417	0.000222203	0.000303721	0.000173978	0.37496	0.0325937	NS	*
Tenericutes;Mycoplasmataceae	0.000226314	3.45523e-05	5.15771e-05	0.000187951	3.45523e-05	2.49015e-05	NA	NA	NA	NA
Tenericutes;NA	0.00624565	0.00508021	0.00417853	0.000625795	0.000638819	0.000766364	0.174986	0.0331544	NS	*
TM7;F16	0.00621292	0.0129113	0.0136236	0.000971937	0.00144188	0.00302461	0.000512132	0.00610372	***	**
TM7;NA	0	4.45453e-05	0	0	2.68774e-05	0	NA	NA	NA	NA
Verrucomicrobia;RFP12	1.65017e-05	0	0.000168997	1.65017e-05	0	9.16255e-05	NA	NA	NA	NA
Verrucomicrobia;Verrucomicrobiaceae	9.69569e-05	0.000231794	0.000137228	4.74501e-05	0.000137361	6.25576e-05	NA	NA	NA	NA
Verrucomicrobia;WCHB1-25	0	0	9.13743e-06	0	0	9.13743e-06	NA	NA	NA	NA
WPS-2;NA	0	0	1.79437e-05	0	0	1.79437e-05	NA	NA	NA	NA

## Sheet: Genus
Genus	Mean abundance (%)			Standard error of the mean			p values
	Negative	Exposed	Positive	Negative SEM	Exposed SEM	Positive SEM	Negative-Exposed	Negative-Positve	Negative-Exposed	Negative-Positve
Actinobacteria Actinomycetaceae	1.47493e-05	8.85152e-06	0	1.47493e-05	8.85152e-06	0	NA	NA	NA	NA
Actinobacteria Actinomycetales	0	0	0.00023605	0	0	8.14628e-05	NA	NA	NA	NA
Actinobacteria Adlercreutzia	0.000181801	0.000119113	0.000469119	5.15173e-05	4.62156e-05	0.000219917	NA	NA	NA	NA
Actinobacteria Arthrobacter	0	0	0.299866	0	0	0.0503744	NA	NA	NA	NA
Actinobacteria Atopobium	0.000114509	0.000226646	0.000248305	8.02119e-05	4.92712e-05	0.000100932	NA	NA	NA	NA
Actinobacteria Bifidobacteriaceae	0	0.000377284	0.000698089	0	8.90815e-05	0.000250504	NA	NA	NA	NA
Actinobacteria Cellulomonadaceae	0	0	6.30546e-05	0	0	4.81564e-05	NA	NA	NA	NA
Actinobacteria Coriobacteriaceae	0.000754468	0.001507	0.00116654	0.000176115	0.000238501	0.000270273	0.015915	0.275771	*	NS
Actinobacteria Corynebacterium	0	2.23902e-05	0.000124939	0	2.23902e-05	0.000105068	NA	NA	NA	NA
Actinobacteria Dietzia	0	0	9.36856e-06	0	0	9.36856e-06	NA	NA	NA	NA
Actinobacteria Eggerthella	0	5.52791e-05	2.77089e-05	0	4.01742e-05	2.0344e-05	NA	NA	NA	NA
Actinobacteria Micrococcaceae	0	0	0.000280241	0	0	0.000115927	NA	NA	NA	NA
Actinobacteria Slackia	0	0	1.82749e-05	0	0	1.82749e-05	NA	NA	NA	NA
Actinobacteria Solirubrobacterales	2.20143e-05	0	0	2.20143e-05	0	0	NA	NA	NA	NA
Armatimonadetes SJA-176	0	0	9.13743e-06	0	0	9.13743e-06	NA	NA	NA	NA
Bacteria	0.00413161	0.00248498	0.00241217	0.00035928	0.000223019	0.000375689	0.000886597	0.00286047	***	**
Bacteroidetes	0.00104046	0.000835751	0.000930546	0.000249437	0.000136046	0.00032228	NA	NA	NA	NA
Bacteroidetes [Barnesiellaceae]	0.000767662	0.000992524	0.00035487	0.000183196	0.00012375	0.000240186	NA	NA	NA	NA
Bacteroidetes [Paraprevotellaceae]	0.000497508	8.67558e-05	0.00516836	0.000217742	4.15055e-05	0.00194444	NA	NA	NA	NA
Bacteroidetes [Prevotella]	0.00282606	0.0010601	0.000598768	0.000483691	0.00013329	0.000233725	0.000886765	7.37532e-07	***	***
Bacteroidetes 5-7N15	0.0489878	0.0472296	0.00386139	0.00453821	0.00352041	0.000542331	0.963344	1.42922e-55	NS	***
Bacteroidetes Alistipes	0.00192583	0.00115097	0.000316549	0.000270366	0.000124825	0.000150306	0.0111958	1.94279e-09	*	***
Bacteroidetes Bacteroidaceae	0.0298789	0.00825516	0.00302928	0.00151862	0.000783228	0.000707471	1.11652e-23	1.12305e-52	***	***
Bacteroidetes Bacteroidales	0.0818513	0.123135	0.0725261	0.00286051	0.00430847	0.0134555	0.00337986	0.00540826	**	**
Bacteroidetes Bacteroides	0.00147968	0.00133155	0.000239053	0.000276019	0.000168582	9.54193e-05	0.723253	8.94968e-07	NS	***
Bacteroidetes Barnesiella	0	0	3.67808e-05	0	0	2.84986e-05	NA	NA	NA	NA
Bacteroidetes BF311	0.00159221	8.84665e-05	0.00122971	0.000297226	4.64308e-05	0.000717523	NA	NA	NA	NA
Bacteroidetes BS11	0.00500162	0.00156946	0.00362859	0.00058466	0.000209051	0.00150582	0.000447099	0.000146207	***	***
Bacteroidetes CF231	0.021164	0.0139102	0.00256101	0.00124442	0.000915454	0.000548173	0.000102312	3.429e-52	***	***
Bacteroidetes Cyclobacteriaceae	1.74749e-05	1.7703e-05	0	1.74749e-05	1.7703e-05	0	NA	NA	NA	NA
Bacteroidetes Cytophaga	0	2.77822e-05	5.09113e-05	0	1.92773e-05	3.64031e-05	NA	NA	NA	NA
Bacteroidetes Cytophagales	0	0	8.97183e-06	0	0	8.97183e-06	NA	NA	NA	NA
Bacteroidetes Flavobacteriales	0	0	9.32662e-06	0	0	9.32662e-06	NA	NA	NA	NA
Bacteroidetes Marinilabiaceae	0.000143552	0	0.000713807	5.71655e-05	0	0.000442248	NA	NA	NA	NA
Bacteroidetes Odoribacter	0.000911499	0.000199219	9.18555e-05	0.000251306	4.85289e-05	4.89405e-05	NA	NA	NA	NA
Bacteroidetes p-2534-18B5	0.0111206	0.00664627	0.00187337	0.000954807	0.000845521	0.000562645	0	0	NA	NA
Bacteroidetes Paludibacter	0.00393573	0.0054008	0.00102875	0.000573106	0.000826427	0.000203106	0.294556	1.77335e-07	NS	***
Bacteroidetes Parabacteroides	0.000373403	0.0010206	9.34048e-05	0.000106208	0.000155846	7.04053e-05	NA	NA	NA	NA
Bacteroidetes Paraprevotella	0.0008049	0.000831716	4.47739e-05	0.000233305	0.000173086	2.5511e-05	NA	NA	NA	NA
Bacteroidetes Porphyromonadaceae	4.24125e-05	0.000110901	0	2.98487e-05	4.18936e-05	0	NA	NA	NA	NA
Bacteroidetes Prevotella	0.00258521	0.013547	0.00514434	0.000397227	0.0053377	0.00157382	8.44602e-06	0.915609	***	NS
Bacteroidetes Prevotellaceae	0.000250515	0.000748533	0.000216726	0.000133286	0.000127382	0.000123104	NA	NA	NA	NA
Bacteroidetes PW3	0	0	1.82985e-05	0	0	1.25965e-05	NA	NA	NA	NA
Bacteroidetes RF16	0.0314949	0.0239171	0.00861404	0.0023724	0.00168646	0.0015644	0.0790544	7.39377e-18	NS	***
Bacteroidetes Rikenellaceae	0.0518726	0.0436547	0.0123585	0.00216534	0.00165975	0.00162877	0.08943	1.71649e-44	NS	***
Bacteroidetes S24-7	0.00559462	0.0242313	0.00567263	0.000942637	0.00123411	0.000769254	7.89485e-26	0.915609	***	NS
Bacteroidetes Sphingobacteriaceae	0	2.58983e-05	9.36856e-06	0	2.58983e-05	9.36856e-06	NA	NA	NA	NA
Bacteroidetes YRC22	0.00408035	0.0111329	0.00314812	0.000720705	0.000994326	0.000856711	6.35612e-18	0	***	NA
Chloroflexi JG30-KF-CM45	0	1.30463e-05	0	0	1.30463e-05	0	NA	NA	NA	NA
Chloroflexi SHD-231	0	2.06558e-05	0	0	2.06558e-05	0	NA	NA	NA	NA
Cyanobacteria	0.000143971	3.47499e-05	1.86952e-05	8.41409e-05	2.7018e-05	1.28669e-05	NA	NA	NA	NA
Cyanobacteria Streptophyta	0.000407443	0.000649636	0.000154093	0.000108088	0.000541079	6.66429e-05	NA	NA	NA	NA
Cyanobacteria YS2	0.00358443	0.00131886	0.00222778	0.000636792	0.000193003	0.000629856	0.000651886	0.0380643	***	*
Elusimicrobia Elusimicrobiaceae	3.06877e-05	2.2447e-05	9.36856e-06	2.13394e-05	1.57594e-05	9.36856e-06	NA	NA	NA	NA
Elusimicrobia Endomicrobia	0	0	3.71173e-05	0	0	2.89733e-05	NA	NA	NA	NA
Fibrobacteres Fibrobacter	0	0	0.00304658	0	0	0.00147322	NA	NA	NA	NA
Fibrobacteres Fibrobacteraceae	0.000810833	0.000114127	0	0.000199834	4.34045e-05	0	NA	NA	NA	NA
Firmicutes	0.00214995	0.00112153	0.00115901	0.000367838	0.000115046	0.00022419	0.00201535	0.013502	**	*
Firmicutes [Eubacterium]	0.000323183	0.000181283	0.000197786	0.000116021	5.58362e-05	8.2418e-05	NA	NA	NA	NA
Firmicutes [Mogibacteriaceae]	0.0174067	0.00977875	0.00710458	0.000936773	0.000770733	0.00131359	0.000226929	3.49795e-10	***	***
Firmicutes [Ruminococcus]	0.00334729	0.00105578	0.000512912	0.000462965	0.000156961	0.000124488	9.0656e-08	8.69993e-12	***	***
Firmicutes 02d06	0.000203492	0.000902556	0.000731466	8.84087e-05	0.000164861	0.000285287	NA	NA	NA	NA
Firmicutes Acidaminococcus	0	1.91617e-05	0	0	1.91617e-05	0	NA	NA	NA	NA
Firmicutes Aerococcus	0	0	0.00198703	0	0	0.00112123	NA	NA	NA	NA
Firmicutes Ammoniphilus	0	1.26064e-05	0	0	1.26064e-05	0	NA	NA	NA	NA
Firmicutes Anaerofilum	0	3.2208e-05	0	0	2.27276e-05	0	NA	NA	NA	NA
Firmicutes Anaerofustis	0.000246072	0.000104537	0.000127328	6.46434e-05	3.38539e-05	4.87174e-05	NA	NA	NA	NA
Firmicutes Anaerostipes	0.00208178	0.00149541	0.000961459	0.000239911	0.000186638	0.000298602	0.10717	0.00135293	NS	**
Firmicutes Anaerovibrio	0.000118419	0.00155606	0.000140994	8.11698e-05	0.000355302	5.89287e-05	NA	NA	NA	NA
Firmicutes Anaerovorax	1.39373e-05	0	0	1.39373e-05	0	0	NA	NA	NA	NA
Firmicutes Bacillaceae	0	3.31936e-05	4.8429e-05	0	1.85798e-05	2.65425e-05	NA	NA	NA	NA
Firmicutes Bacillales	3.59516e-05	5.17053e-05	0.00053602	2.55599e-05	2.1516e-05	0.00022064	NA	NA	NA	NA
Firmicutes Bacilli	0.000131177	0.000460374	0.000224297	4.33441e-05	8.47863e-05	7.99845e-05	NA	NA	NA	NA
Firmicutes Bacillus	0.000113464	0.000136114	0.00308272	5.24968e-05	5.07632e-05	0.00167318	NA	NA	NA	NA
Firmicutes Blautia	0.000306266	0.000421791	9.52914e-05	8.6431e-05	0.000101061	4.38811e-05	NA	NA	NA	NA
Firmicutes Bulleidia	0.00165688	0.00151833	0.00163118	0.000281203	0.000179743	0.000458365	0.994433	0.915609	NS	NS
Firmicutes Butyrivibrio	0.00168716	0.00494417	0.00640508	0.000279971	0.000621379	0.00106832	8.46516e-06	5.54996e-07	***	***
Firmicutes Carnobacteriaceae	0	0	1.58178e-05	0	0	1.58178e-05	NA	NA	NA	NA
Firmicutes Carnobacterium	0	0	0.0314627	0	0	0.0133999	NA	NA	NA	NA
Firmicutes Christensenella	3.10771e-05	8.85152e-06	5.66142e-05	2.15831e-05	8.85152e-06	3.35968e-05	NA	NA	NA	NA
Firmicutes Christensenellaceae	0.00364158	0.00137612	0.0013898	0.000446206	0.000188307	0.00036843	1.40953e-05	6.54432e-05	***	***
Firmicutes Clostridia	0.000167139	0.000182863	6.52408e-05	5.32013e-05	6.80782e-05	3.18773e-05	NA	NA	NA	NA
Firmicutes Clostridiaceae	0.000340342	0.000278259	0.0002654	8.9702e-05	6.81837e-05	8.48492e-05	NA	NA	NA	NA
Firmicutes Clostridiales	0.0957072	0.0598133	0.0386429	0.00333774	0.00269235	0.00579567	0.000447099	1.88448e-15	***	***
Firmicutes Clostridium	0.00220538	0.00523645	0.00158857	0.000315708	0.000331777	0.000461163	6.8542e-06	0.0695676	***	NS
Firmicutes Coprobacillus	0.000597942	0.00147431	0.00459422	0.000134121	0.000397562	0.0034809	NA	NA	NA	NA
Firmicutes Coprococcus	0.00701662	0.00363865	0.00197161	0.000525319	0.000240993	0.000535075	7.91059e-05	1.33262e-10	***	***
Firmicutes Dehalobacteriaceae	6.81394e-05	0.0001031	0.000100289	4.13956e-05	3.73761e-05	7.38748e-05	NA	NA	NA	NA
Firmicutes Dehalobacterium	8.45141e-05	8.57954e-05	9.36856e-06	4.20046e-05	3.85609e-05	9.36856e-06	NA	NA	NA	NA
Firmicutes Desemzia	0	0	0.00351342	0	0	0.00150141	NA	NA	NA	NA
Firmicutes Dorea	0.0185238	0.0141504	0.00672438	0.00110022	0.00126684	0.00149652	0.0285776	5.26225e-13	*	***
Firmicutes Enterococcaceae	0	1.29702e-05	0.000449106	0	1.29702e-05	0.000136209	NA	NA	NA	NA
Firmicutes Enterococcus	0	0.000203229	0.0237757	0	9.59586e-05	0.0137	NA	NA	NA	NA
Firmicutes Epulopiscium	0.000801988	0.000761705	0.000548651	0.000308838	0.00016071	0.000257211	NA	NA	NA	NA
Firmicutes Erysipelotrichaceae	0.00718565	0.00354682	0.00166348	0.000799992	0.000284648	0.000222528	9.11362e-08	1.18312e-18	***	***
Firmicutes Eubacteriaceae	0	0	1.87371e-05	0	0	1.87371e-05	NA	NA	NA	NA
Firmicutes Facklamia	0	0	0.000335868	0	0	0.000187269	NA	NA	NA	NA
Firmicutes Faecalibacterium	0.000126536	9.68523e-06	0.000137931	7.82885e-05	9.68523e-06	7.31241e-05	NA	NA	NA	NA
Firmicutes gut	0.000240736	9.43674e-05	5.479e-05	0.000111759	3.32481e-05	3.25886e-05	NA	NA	NA	NA
Firmicutes Jeotgalicoccus	0	0	2.08594e-05	0	0	2.08594e-05	NA	NA	NA	NA
Firmicutes Kurthia	0	0	2.81057e-05	0	0	2.81057e-05	NA	NA	NA	NA
Firmicutes L7A_E11	0.00108685	0.000592901	0.000871892	0.000219682	0.000379773	0.000253283	NA	NA	NA	NA
Firmicutes Lachnobacterium	0.000345629	0.000201517	0.000117343	0.000129497	5.64411e-05	4.33185e-05	NA	NA	NA	NA
Firmicutes Lachnospira	6.19847e-05	5.38853e-05	3.78304e-05	3.69121e-05	3.27715e-05	2.63487e-05	NA	NA	NA	NA
Firmicutes Lachnospiraceae	0.0915853	0.0631165	0.039546	0.00479575	0.00341901	0.0078001	0.0295292	2.59703e-11	*	***
Firmicutes Lactobacillaceae	1.80261e-05	0	9.36856e-06	1.80261e-05	0	9.36856e-06	NA	NA	NA	NA
Firmicutes Lactobacillales	0	3.87058e-05	5.64643e-05	0	2.83424e-05	2.79095e-05	NA	NA	NA	NA
Firmicutes Lactobacillus	0.000134529	0.00098841	0.000701279	0.00010079	0.000501241	0.000233103	NA	NA	NA	NA
Firmicutes Lactococcus	1.87441e-05	0	9.36856e-06	1.87441e-05	0	9.36856e-06	NA	NA	NA	NA
Firmicutes Leuconostocaceae	5.52369e-05	0	0	3.06543e-05	0	0	NA	NA	NA	NA
Firmicutes Macrococcus	0	0	0.00701176	0	0	0.0051653	NA	NA	NA	NA
Firmicutes Megasphaera	0	6.08435e-05	0	0	3.11104e-05	0	NA	NA	NA	NA
Firmicutes Mitsuokella	0	9.48887e-05	0	0	7.18166e-05	0	NA	NA	NA	NA
Firmicutes Mogibacterium	0.0044218	0.00693821	0.00652722	0.000474441	0.000637661	0.00101935	0.013472	0.158954	*	NS
Firmicutes Moryella	0	3.5087e-05	7.44657e-05	0	1.94876e-05	5.64334e-05	NA	NA	NA	NA
Firmicutes OPB54	0	1.0568e-05	0	0	1.0568e-05	0	NA	NA	NA	NA
Firmicutes Oribacterium	0	1.18099e-05	1.87371e-05	0	1.18099e-05	1.87371e-05	NA	NA	NA	NA
Firmicutes Oscillospira	0.0131744	0.00723362	0.00406484	0.000813181	0.000433682	0.00130625	0.000990162	8.51901e-13	***	***
Firmicutes p-75-a5	0.000333868	0.000722302	0.00101318	0.000113672	9.87144e-05	0.000284353	NA	NA	NA	NA
Firmicutes Paenibacillus	1.43266e-05	0	0	1.43266e-05	0	0	NA	NA	NA	NA
Firmicutes Paenisporosarcina	0	0	9.32662e-06	0	0	9.32662e-06	NA	NA	NA	NA
Firmicutes Pediococcus	0	0	9.13743e-06	0	0	9.13743e-06	NA	NA	NA	NA
Firmicutes Peptococcaceae	1.59617e-05	0	0	1.59617e-05	0	0	NA	NA	NA	NA
Firmicutes Peptostreptococcaceae	0.003422	0.00529603	0.00562679	0.000662589	0.000799398	0.00164588	0.0833533	0.507301	NS	NS
Firmicutes Phascolarctobacterium	0.00206301	9.57773e-05	0.00118298	0.000400887	4.77195e-05	0.000410597	NA	NA	NA	NA
Firmicutes Planococcaceae	1.47493e-05	0	0.0333212	1.47493e-05	0	0.0119434	NA	NA	NA	NA
Firmicutes Planococcus	0	0	0.000872086	0	0	0.000580099	NA	NA	NA	NA
Firmicutes Planomicrobium	0	0	0.0213969	0	0	0.0169095	NA	NA	NA	NA
Firmicutes Propionispora	0.000231603	0.000106513	0	8.95429e-05	5.89431e-05	0	NA	NA	NA	NA
Firmicutes Pseudobutyrivibrio	3.12744e-05	0.000152064	0.000140495	3.12744e-05	5.47608e-05	7.24477e-05	NA	NA	NA	NA
Firmicutes Pseudoramibacter_Eubacterium	0	2.53165e-05	3.71592e-05	0	2.53165e-05	2.17683e-05	NA	NA	NA	NA
Firmicutes rc4-4	0.00156119	0.000172708	0.000129721	0.000340625	6.18805e-05	8.08223e-05	NA	NA	NA	NA
Firmicutes RFN20	0.000181036	0.000257662	0.00116474	7.20713e-05	7.80068e-05	0.000503317	NA	NA	NA	NA
Firmicutes Robinsoniella	0	2.59403e-05	0	0	2.59403e-05	0	NA	NA	NA	NA
Firmicutes Roseburia	0.00199855	0.00667845	0.00283996	0.000246998	0.00153872	0.00155296	0.00619046	0.244977	**	NS
Firmicutes Ruminococcaceae	0.349024	0.357685	0.144742	0.0106164	0.00920673	0.0183135	0.805329	1.62129e-24	NS	***
Firmicutes Ruminococcus	0.0152884	0.0222183	0.0155455	0.00109428	0.00114504	0.00255311	0.00573654	0.220536	**	NS
Firmicutes Rummeliibacillus	0	1.86768e-05	0	0	1.32259e-05	0	NA	NA	NA	NA
Firmicutes Sarcina	0	0	0.000117698	0	0	9.25635e-05	NA	NA	NA	NA
Firmicutes Schwartzia	0	1.18099e-05	0	0	1.18099e-05	0	NA	NA	NA	NA
Firmicutes Selenomonas	0.00029947	0.000887742	9.13743e-06	0.00020077	0.000824734	9.13743e-06	NA	NA	NA	NA
Firmicutes Shuttleworthia	0.000215177	0.000349991	0.000209968	0.000101934	0.000246617	9.27141e-05	NA	NA	NA	NA
Firmicutes SMB53	0.00479013	0.0103683	0.0120516	0.000725326	0.00159804	0.00294576	0.0033778	0.013502	**	*
Firmicutes Solibacillus	4.77526e-05	0	0.0108209	3.55836e-05	0	0.00662083	NA	NA	NA	NA
Firmicutes Sporosarcina	0	0	3.73903e-05	0	0	2.57339e-05	NA	NA	NA	NA
Firmicutes Staphylococcus	0	0	0.000259204	0	0	0.000228481	NA	NA	NA	NA
Firmicutes Streptococcus	0.00032849	0.00209925	0.0050768	0.000183233	0.00045046	0.00250394	NA	NA	NA	NA
Firmicutes Succiniclasticum	6.25489e-05	1.29492e-05	0	6.25489e-05	1.29492e-05	0	NA	NA	NA	NA
Firmicutes Succinispira	0	0	0.000291	0	0	0.000217357	NA	NA	NA	NA
Firmicutes Syntrophococcus	0.000221444	7.88289e-05	2.41663e-05	8.84178e-05	2.87043e-05	2.41663e-05	NA	NA	NA	NA
Firmicutes Thermoactinomyces	0	9.68523e-06	0	0	9.68523e-06	0	NA	NA	NA	NA
Firmicutes Trichococcus	0	0	0.0024566	0	0	0.00109027	NA	NA	NA	NA
Firmicutes Turicibacter	0.00106084	0.00530154	0.00577896	0.000250899	0.00104481	0.00177082	5.8243e-06	0.000225985	***	***
Firmicutes Veillonellaceae	9.8264e-05	0.000127741	0.000794509	5.96148e-05	7.90505e-05	0.00030264	NA	NA	NA	NA
Lentisphaerae Victivallaceae	1.87441e-05	0	0	1.87441e-05	0	0	NA	NA	NA	NA
Proteobacteria	0.000489728	0.000277786	0.000205666	0.000136558	7.80242e-05	8.07068e-05	NA	NA	NA	NA
Proteobacteria Acetobacteraceae	0	9.62927e-06	0	0	9.62927e-06	0	NA	NA	NA	NA
Proteobacteria Acinetobacter	0	0	0.0430642	0	0	0.028811	NA	NA	NA	NA
Proteobacteria Agrobacterium	2.04604e-05	0	0	2.04604e-05	0	0	NA	NA	NA	NA
Proteobacteria Alphaproteobacteria	0.00139746	0.0011421	0.000865061	0.000294987	0.000288447	0.000439998	NA	NA	NA	NA
Proteobacteria Campylobacter	0	0	9.91921e-05	0	0	5.23847e-05	NA	NA	NA	NA
Proteobacteria Coxiellaceae	0	9.4007e-06	0	0	9.4007e-06	0	NA	NA	NA	NA
Proteobacteria Desulfovibrio	0	0	0.000188289	0	0	0.000132836	NA	NA	NA	NA
Proteobacteria Desulfovibrionaceae	0.000685536	0	2.7667e-05	0.000203668	0	1.51128e-05	NA	NA	NA	NA
Proteobacteria Desulfovibrionales	1.82066e-05	0	0	1.82066e-05	0	0	NA	NA	NA	NA
Proteobacteria Enterobacteriaceae	2.20143e-05	0.000216063	1.72891e-05	2.20143e-05	7.40933e-05	1.72891e-05	NA	NA	NA	NA
Proteobacteria Gammaproteobacteria	9.99212e-05	2.06558e-05	0	8.25485e-05	2.06558e-05	0	NA	NA	NA	NA
Proteobacteria GMD14H09	0.0001625	0	7.40454e-05	7.81266e-05	0	5.28348e-05	NA	NA	NA	NA
Proteobacteria Moraxellaceae	0	0	1.87371e-05	0	0	1.87371e-05	NA	NA	NA	NA
Proteobacteria Neisseriaceae	1.65289e-05	0	0	1.65289e-05	0	0	NA	NA	NA	NA
Proteobacteria Nitrosomonadales	1.80261e-05	0	0	1.80261e-05	0	0	NA	NA	NA	NA
Proteobacteria PB19	0	0	2.76015e-05	0	0	2.00752e-05	NA	NA	NA	NA
Proteobacteria Pelistega	0	6.79278e-05	0	0	2.96557e-05	0	NA	NA	NA	NA
Proteobacteria PHOS-HD29	0	0	9.13743e-06	0	0	9.13743e-06	NA	NA	NA	NA
Proteobacteria Pseudomonas	0	1.21728e-05	0	0	1.21728e-05	0	NA	NA	NA	NA
Proteobacteria Psychrobacter	0	0	0.0109611	0	0	0.00579127	NA	NA	NA	NA
Proteobacteria RF32	0.000774195	0.000282105	8.59565e-05	0.000171384	5.62827e-05	5.87651e-05	NA	NA	NA	NA
Proteobacteria Rhizobiales	0	1.29702e-05	0	0	1.29702e-05	0	NA	NA	NA	NA
Proteobacteria Rickettsiales	8.30763e-05	0.000252571	0.000172093	4.01493e-05	7.57732e-05	0.000132995	NA	NA	NA	NA
Proteobacteria Ruminobacter	0	4.47172e-05	8.76567e-05	0	2.52856e-05	6.18044e-05	NA	NA	NA	NA
Proteobacteria Succinivibrio	1.67504e-05	0.000445853	9.36664e-05	1.67504e-05	0.000107141	4.39703e-05	NA	NA	NA	NA
Proteobacteria Succinivibrionaceae	1.87441e-05	9.33169e-05	0	1.87441e-05	6.30809e-05	0	NA	NA	NA	NA
Proteobacteria Sutterella	0.000269106	2.33273e-05	1.84641e-05	0.000132224	1.6149e-05	1.27086e-05	NA	NA	NA	NA
Proteobacteria Trabulsiella	0	1.16993e-05	0	0	1.16993e-05	0	NA	NA	NA	NA
Proteobacteria Xanthomonadaceae	0	0	1.98334e-05	0	0	1.98334e-05	NA	NA	NA	NA
Spirochaetes PL-11B10	0	0	9.20677e-05	0	0	6.8497e-05	NA	NA	NA	NA
Spirochaetes Sphaerochaeta	0.000121029	4.00541e-05	0.000122594	4.83096e-05	2.27996e-05	6.13006e-05	NA	NA	NA	NA
Spirochaetes Sphaerochaetaceae	0	0	2.74359e-05	0	0	1.49855e-05	NA	NA	NA	NA
Spirochaetes Spirochaeta	0	0	9.32662e-06	0	0	9.32662e-06	NA	NA	NA	NA
Spirochaetes Spirochaetaceae	1.65017e-05	2.70621e-05	9.36856e-06	1.65017e-05	2.07142e-05	9.36856e-06	NA	NA	NA	NA
Spirochaetes Spirochaetes	0	2.73379e-05	6.46606e-05	0	1.53459e-05	3.62285e-05	NA	NA	NA	NA
Spirochaetes Treponema	0.00229347	0.031872	0.0124618	0.0003239	0.00409232	0.00270246	2.45869e-24	8.94968e-07	***	***
Spirochaetes wall-less	0	0	6.64894e-05	0	0	6.64894e-05	NA	NA	NA	NA
SR1	0	0	2.74123e-05	0	0	2.74123e-05	NA	NA	NA	NA
Synergistetes Pyramidobacter	0	0	1.87371e-05	0	0	1.87371e-05	NA	NA	NA	NA
Synergistetes Synergistaceae	0	0	2.74123e-05	0	0	2.74123e-05	NA	NA	NA	NA
Synergistetes Synergistales	0	1.04411e-05	2.74123e-05	0	1.04411e-05	2.74123e-05	NA	NA	NA	NA
Synergistetes TG5	0	0	1.82749e-05	0	0	1.82749e-05	NA	NA	NA	NA
Tenericutes	0.000173503	0.000150633	7.06031e-05	7.15226e-05	4.68992e-05	3.41454e-05	NA	NA	NA	NA
Tenericutes Acholeplasmatales	0	3.25418e-05	8.29206e-05	0	1.81665e-05	4.22624e-05	NA	NA	NA	NA
Tenericutes Anaeroplasma	0.000995094	0.00113274	0.000491594	0.000166972	0.000251442	0.000125544	0.814566	0.0516115	NS	NS
Tenericutes Anaeroplasmataceae	0.000460547	0.000650908	0.000227823	0.000169833	0.000178855	0.000103096	NA	NA	NA	NA
Tenericutes ML615J-28	0.00210367	0.00112874	0.000445986	0.000382437	0.000159455	0.000121649	0.015915	2.59128e-06	*	***
Tenericutes Mollicutes	0.000281406	0.000543475	6.71202e-05	9.12725e-05	0.000138334	3.37199e-05	NA	NA	NA	NA
Tenericutes Mycoplasma	6.99414e-05	0	0	3.99547e-05	0	0	NA	NA	NA	NA
Tenericutes Mycoplasmataceae	0.000156372	3.45523e-05	5.15771e-05	0.000156372	3.45523e-05	2.49015e-05	NA	NA	NA	NA
Tenericutes RF39	0.00368707	0.00322482	0.0035119	0.000489253	0.000615406	0.000721992	0.268033	0.71098	NS	NS
TM7	0	9.62927e-06	0	0	9.62927e-06	0	NA	NA	NA	NA
TM7 F16	0.00621292	0.0129113	0.0136236	0.000971937	0.00144188	0.00302461	0.000447099	0.00575494	***	**
TM7 TM7-3	0	3.49161e-05	0	0	2.56455e-05	0	NA	NA	NA	NA
Verrucomicrobia Akkermansia	9.69569e-05	0.000231794	0.000137228	4.74501e-05	0.000137361	6.25576e-05	NA	NA	NA	NA
Verrucomicrobia RFP12	1.65017e-05	0	0.000168997	1.65017e-05	0	9.16255e-05	NA	NA	NA	NA
Verrucomicrobia WCHB1-25	0	0	9.13743e-06	0	0	9.13743e-06	NA	NA	NA	NA
WPS-2	0	0	1.79437e-05	0	0	1.79437e-05	NA	NA	NA	NA
